# Supplementary material for: Reproducible, portable, and efficient ancient genome reconstruction with nf-core/eager
Source: PeerJ. 2021 Mar 16;9:e10947. doi: 10.7717/peerj.10947 (PMC7977378; doi:10.7717/peerj.10947)
Supplement: Supplemental Information 1 — Markdown walkthroughs on benchmarking environments were set up and pipeline comparisons carried out, as well as raw results files and R notebooks. [file peerj-09-10947-s001.zip]

Archive with 56 entries (52 files):
- supplement/
- supplement/benchmarking/
- supplement/benchmarking/benchmarking.Rproj
- supplement/benchmarking/benchmarking_runtime_parsing.html
- supplement/benchmarking/benchmarking_results_parsing.Rmd
- supplement/benchmarking/benchmarking_results_parsing.html
- supplement/benchmarking/results/
- supplement/benchmarking/results/paleomix_COD092_4.summary
- supplement/benchmarking/results/nfcore-eager_multiqc_general_stats_3.csv
- supplement/benchmarking/results/paleomix_COD076_5.summary
- supplement/benchmarking/results/paleomix_COD092_7.summary
- supplement/benchmarking/results/Report_EAGER_8.csv
- supplement/benchmarking/results/paleomix_COD092_6.summary
- supplement/benchmarking/results/nfcore-eager_multiqc_general_stats_9.csv
- supplement/benchmarking/results/Report_EAGER_10.csv
- supplement/benchmarking/results/Report_EAGER_7.csv
- supplement/benchmarking/results/paleomix_COD092_3.summary
- supplement/benchmarking/results/paleomix_COD076_1.summary
- supplement/benchmarking/results/nfcore-eager_multiqc_general_stats_6.csv
- supplement/benchmarking/results/nfcore-eager_multiqc_general_stats_1.csv
- supplement/benchmarking/results/paleomix_COD076_2.summary
- supplement/benchmarking/results/Report_EAGER_9.csv
- supplement/benchmarking/results/Report_EAGER_3.csv
- supplement/benchmarking/results/paleomix_COD092_9.summary
- supplement/benchmarking/results/paleomix_COD092_10.summary
- supplement/benchmarking/results/paleomix_COD092_8.summary
- supplement/benchmarking/results/nfcore-eager_multiqc_general_stats_10.csv
- supplement/benchmarking/results/paleomix_COD076_3.summary
- supplement/benchmarking/results/paleomix_COD076_6.summary
- supplement/benchmarking/results/paleomix_COD076_4.summary
- supplement/benchmarking/results/paleomix_COD092_5.summary
- supplement/benchmarking/results/paleomix_COD092_2.summary
- supplement/benchmarking/results/nfcore-eager_multiqc_general_stats_2.csv
- supplement/benchmarking/results/Report_EAGER_6.csv
- supplement/benchmarking/results/paleomix_COD076_9.summary
- supplement/benchmarking/results/nfcore-eager_multiqc_general_stats_5.csv
- supplement/benchmarking/results/nfcore-eager_multiqc_general_stats_8.csv
- supplement/benchmarking/results/nfcore-eager_multiqc_general_stats_7.csv
- supplement/benchmarking/results/paleomix_COD076_7.summary
- supplement/benchmarking/results/paleomix_COD092_1.summary
- supplement/benchmarking/results/Report_EAGER_1.csv
- supplement/benchmarking/results/nfcore-eager_multiqc_general_stats_4.csv
- supplement/benchmarking/results/Report_EAGER_4.csv
- supplement/benchmarking/results/paleomix_COD076_10.summary
- supplement/benchmarking/results/Report_EAGER_5.csv
- supplement/benchmarking/results/paleomix_COD076_8.summary
- supplement/benchmarking/results/Report_EAGER_2.csv
- supplement/benchmarking/benchmarking_server_environment_setup.md
- supplement/benchmarking/benchmarking_aggregated_runtimes.txt
- supplement/benchmarking/paleomix_environment.yml
- supplement/benchmarking/benchmarking_runtime_parsing.Rmd
- supplement/demonstration/
- supplement/demonstration/heatmap_overview_Wevid.pdf
- supplement/demonstration/barquera2020_sdag_multiqc_1_9_report.html
- supplement/demonstration/barquera2020_sdag_multiqc_1_10_report.html
- supplement/demonstration/demonstration_setup.md
