# Supplementary material for: Reproducible, portable, and efficient ancient genome reconstruction with nf-core/eager
Source: PeerJ. 2021 Mar 16;9:e10947. doi: 10.7717/peerj.10947 (PMC7977378; doi:10.7717/peerj.10947)
Supplement: Supplemental Information 1 — Markdown walkthroughs on benchmarking environments were set up and pipeline comparisons carried out, as well as raw results files and R notebooks. [file peerj-09-10947-s001.zip › supplement/benchmarking/results/nfcore-eager_multiqc_general_stats_10.csv]

Sample	Samtools Flagstat (pre-samtools filter)_mqc-generalstats-samtools_flagstat_pre_samtools_filter-flagstat_total	Samtools Flagstat (pre-samtools filter)_mqc-generalstats-samtools_flagstat_pre_samtools_filter-mapped_passed	Samtools Flagstat (post-samtools filter)_mqc-generalstats-samtools_flagstat_post_samtools_filter-flagstat_total	endorSpy_mqc-generalstats-endorspy-endogenous_dna	Samtools Flagstat (post-samtools filter)_mqc-generalstats-samtools_flagstat_post_samtools_filter-mapped_passed	endorSpy_mqc-generalstats-endorspy-endogenous_dna_post	Picard_mqc-generalstats-picard-PERCENT_DUPLICATION	DamageProfiler_mqc-generalstats-damageprofiler-5_Prime1	DamageProfiler_mqc-generalstats-damageprofiler-5_Prime2	DamageProfiler_mqc-generalstats-damageprofiler-3_Prime1	DamageProfiler_mqc-generalstats-damageprofiler-3_Prime2	DamageProfiler_mqc-generalstats-damageprofiler-mean_readlength	DamageProfiler_mqc-generalstats-damageprofiler-median	QualiMap_mqc-generalstats-qualimap-mapped_reads	QualiMap_mqc-generalstats-qualimap-mean_coverage	QualiMap_mqc-generalstats-qualimap-median_coverage	QualiMap_mqc-generalstats-qualimap-1_x_pc	QualiMap_mqc-generalstats-qualimap-2_x_pc	QualiMap_mqc-generalstats-qualimap-3_x_pc	QualiMap_mqc-generalstats-qualimap-4_x_pc	QualiMap_mqc-generalstats-qualimap-5_x_pc	QualiMap_mqc-generalstats-qualimap-avg_gc	DamageProfiler_mqc-generalstats-damageprofiler-std	QualiMap_mqc-generalstats-qualimap-percentage_aligned	QualiMap_mqc-generalstats-qualimap-total_reads	QualiMap_mqc-generalstats-qualimap-general_error_rate	Adapter Removal_mqc-generalstats-adapter_removal-percent_aligned	Adapter Removal_mqc-generalstats-adapter_removal-aligned_total
COD076E1bL1	71388991	25136784	16786479	35.211009	16786479	23.5141	0.278753	0.14367608357508835	0.09104538261628342	0.1441303682325102	0.09122823396990909	49.44222216968499	47.0	12107204.0	0.8935	0	47.04676335496695	24.4226362399611	10.969828190296628	4.339077543214558	1.5503042929425437	48.34642672314731	13.474308936451077	100.0	12107204.0	1.54
COD076E1bL1_S0_L001_R1_000																											98.78801166129041	45978274
COD076E1bL1_S0_L006_R1_000																											98.65121898758436	79942696
COD076E1bL1_S0_L008_R1_000																											98.38475898379035	25883330
COD092E1bL1i69	69615709	25207508	16283248	36.209511	16283248	23.390192	0.160526	0.05929464902411371	0.03928657178949031	0.06152643039097149	0.0403970158409926	48.759341421168294	46.0	13669359.0	0.9948	0	48.47914830309052	26.701157341158577	13.376864391420556	6.18690690207425	2.683546034320655	50.57301353733123	13.77319418093672	100.0	13669359.0	1.0
COD092E1bL1i69_S0_L006_R1_000																											97.58912332604162	58876008
COD092E1bL1i69_S0_L007_R1_000																											97.55853841447718	58758696
COD092E1bL1i69_S0_L008_R1_000																											97.563514086528	58685724
