# Supplementary material for: Reproducible, portable, and efficient ancient genome reconstruction with nf-core/eager
Source: PeerJ. 2021 Mar 16;9:e10947. doi: 10.7717/peerj.10947 (PMC7977378; doi:10.7717/peerj.10947)
Supplement: Supplemental Information 1 — Markdown walkthroughs on benchmarking environments were set up and pipeline comparisons carried out, as well as raw results files and R notebooks. [file peerj-09-10947-s001.zip › supplement/benchmarking/paleomix_environment.yml]

name: paleomix
channels:
    - defaults
    - bioconda
    - conda-forge
dependencies:
  - python=2.7 
  - pip=20.1.1
  - adapterremoval=2.3.1 
  - samtools=1.9 
  - picard=2.22.9 
  - bowtie2=2.3.5.1 
  - bwa=0.7.17
  - mapdamage2=2.0.9 
  - gatk=3.8 
  - r-base=3.5.1 
  - r-rcpp=1.0.4.6 
  - r-rcppgsl=0.3.7 
  - r-gam=1.16.1 
  - r-inline=0.3.15
